# Supplementary material for: Farnesoid X Receptor Agonist INT-787 Inhibits Hepatic Mitochondrial Dysfunction in a Diet-Induced ob/ob Mouse Model of MASH
Source: Int J Mol Sci. 2025 Nov 14;26(22):11023. doi: 10.3390/ijms262211023 (PMC12652301; doi:10.3390/ijms262211023)
Supplement: Supplementary file 1 [file ijms-26-11023-s001.zip]

Archive with 1 entries (1 files):
- ijms-3895448-supplementary.pdf
